# Supplementary material for: Differences in Formation of Prepuce and Urethral Groove During Penile Development Between Guinea Pigs and Mice Are Controlled by Differential Expression of Shh, Fgf10 and Fgfr2
Source: Cells. 2025 Feb 27;14(5):348. doi: 10.3390/cells14050348 (PMC11899664; doi:10.3390/cells14050348)
Supplement: Supplementary file 1 [file cells-14-00348-s001.zip]

Archive with 1 entries (1 files):
- cells-3432277-supplementary.pdf
